# Supplementary material for: Enhancing the freeze–thaw stability of maize starch via targeted mutation of both Waxy1 and Sugary2
Source: Plant Biotechnol J. 2025 May 23;23(8):3254–6. doi: 10.1111/pbi.70140 (PMC12310825; doi:10.1111/pbi.70140)
Supplement: Supplementary file 2 — Table S1 The agronomic traits of the wild type and its mutations. [file PBI-23-3254-s001.xlsx]

## Sheet: Table S1
	Supplementary Table 1 The agronomic traits of the wild type and its mutations
	Line	Plant height (cm, n=10)	Ear height (cm, n=10)	Hundred kernel weight (g, n=3)	Kernel length (mm, n=60)	Kernel width (mm, n=60)	Kernel thickness (mm, n=60)	Total starch content (%, n=5)
	WT	186.67 ± 2.92 b	70.69 ± 4.96 c	30.62 ± 0.14 ab	11.13 ± 0.49 a	8.44 ± 0.24 a	4.58 ± 0.25 a	70.55 ± 1.98 a
	S1	195.26 ± 6.24 a	78.02 ± 6.61 ab	29.68 ± 0.12 cd	10.74 ± 0.84 a	8.52 ± 0.41 a	4.40 ± 0.36 a	67.53 ± 0.79 ab
	S2	193.64 ± 3.65 ab	78.70 ± 7.26 ab	30.02 ± 0.61 bcd	10.95 ± 0.63 a	8.54 ± 0.48 a	4.40 ± 0.62 a	66.77 ± 2.08 bc
	S3	195.50 ± 6.84 a	80.60 ± 3.70 a	30.23 ± 0.44 bc	10.72 ± 0.95 a	8.61 ± 0.46 a	4.43 ± 0.24 a	67.70 ± 0.51 ab
	W1	176.60 ± 5.26 c	72.30 ± 2.99 bc	29.49 ± 0.35 d	10.95 ± 0.39 a	7.81 ± 0.60 b	4.48 ± 0.41 a	68.16 ± 1.37 ab
	W2	175.40 ± 3.97 c	72.48 ± 2.37 bc	29.63 ± 0.28 cd	10.92 ± 0.59 a	7.86 ± 0.45 b	4.33 ± 0.22 a	68.85 ± 2.65 ab
	SW1	189.10 ± 6.37 ab	82.26 ± 4.36 a	31.05 ± 0.21 a	10.28 ± 0.75 b	8.38 ± 0.47 a	4.80 ± 0.53 a	64.53 ± 3.00 cd
	SW2	191.40 ± 5.18 ab	82.00 ± 7.35 a	30.91 ± 0.37 a	10.09 ± 0.82 b	8.49 ± 0.41 a	4.63 ± 0.45 a	62.34 ± 1.65 d
	SW3	192.50 ± 6.52 ab	80.06 ± 5.02 a	30.93 ± 0.37 a	10.03 ± 0.55 b	8.31 ± 0.51 a	4.78 ± 0.14 a	62.15 ± 2.49 d
	Note: The agronomic traits of the wild type (WT) and its mutations were assessed using a randomized block design with two replicates. 'n' represents the numbers of measured samples in each repeat. The data are presented as the mean ± standard deviation. The appended different letters signify statistically significant differences, which were determined using Duncan's New Multiple Range Test at P =…
