# Supplementary material for: Enhancing the freeze–thaw stability of maize starch via targeted mutation of both Waxy1 and Sugary2
Source: Plant Biotechnol J. 2025 May 23;23(8):3254–6. doi: 10.1111/pbi.70140 (PMC12310825; doi:10.1111/pbi.70140)
Supplement: Supplementary file 3 — Table S2 The starch viscosity of the wild type and its mutations. [file PBI-23-3254-s004.xlsx]

## Sheet: Table S2
	Supplementary Table 2 The starch viscosity of the wild type and its mutations
	Line	Peak viscosity (cP)	Trough viscosity (cP)	Breakdown (cP)	Final viscosity (cP)	Setback (cP)	Peak time (min)
	WT	1257.67 ± 48.42 c	837.67 ± 34.70 c	420.00 ± 13.75 b	1296.00 ± 32.91 c	458.33 ± 13.61 a	4.24 ± 0.10 b
	S1	69.33 ± 0.58 d	69.00 ± 1.00 d	0.33 ± 0.58 c	100.67 ± 2.08 d	31.67 ± 1.15 c	6.87 ± 0.17 a
	W1	2380.00 ± 75.44 a	1604.33 ± 26.84 a	775.67 ± 92.12 a	1836.67 ± 19.86 a	232.33 ± 41.96 b	4.09 ± 0.03 b
	SW1	2036.67 ± 63.41 b	1279.00 ± 22.54 b	757.67 ± 43.52 a	1468.33 ± 42.91 b	189.33 ± 20.82 b	3.40 ± 0.00 c
	Note: Setback = Final viscosity - Trough viscosity. Breakdown = Peak viscosity - Trough viscosity. The data are presented as the mean ± standard deviation. The appended different letters signify statistically significant differences, which were determined using Duncan's New Multiple Range Test at P = 0.05.
