# Supplementary material for: Enhancing the freeze–thaw stability of maize starch via targeted mutation of both Waxy1 and Sugary2
Source: Plant Biotechnol J. 2025 May 23;23(8):3254–6. doi: 10.1111/pbi.70140 (PMC12310825; doi:10.1111/pbi.70140)
Supplement: Supplementary file 4 — Table S3 The residual heterozygosity, and the percentage of SNPs with different genotypes, of the wild type and its mutations. [file PBI-23-3254-s003.xlsx]

## Sheet: Table S3
	Supplementary Table 3 The residual heterozygosity, and the percentage of SNPs with different genotypes, of the wild type and its mutations
	Line	Residual heterozygosity (%)	Percentage of SNPs with different genotypes (%)
			WT	S1	S2	S3	W1	W2	SW1	SW2	SW3
	WT	5.5571	0
	S1	0.185856	1.46755	0
	S2	0.501812	1.61224	0.310045	0
	S3	0.994331	1.35387	0.372055	0.506408	0
	W1	0.176564	3.10045	3.00744	2.97644	3.02811	0
	W2	0.483226	2.42869	2.22199	2.29434	2.33568	4.38198	0
	SW1	0.464641	2.41835	1.53989	1.61224	1.82927	3.80322	3.18313	0
	SW2	0.204442	1.84994	1.16784	1.19884	1.31253	2.60438	2.60438	2.22199	0
	SW3	0.325249	3.66887	3.09012	3.06945	3.25548	5.04341	3.74122	3.87557	3.89624	0
	Note: these data were calculated based on the genotypes of 10,766 SNPs obtained using GenoBaits Maize Transgenic Backcross 10K Panel performed by MolBreeding Biotech Ltd. (https://en.molbreeding.com/)
